# Supplementary material for: The genetic landscape of congenital neutropenia in Poland: summary of the nationwide screening campaign
Source: Front Immunol. 2025 Nov 26;16:1688208. doi: 10.3389/fimmu.2025.1688208 (PMC12689915; doi:10.3389/fimmu.2025.1688208)
Supplement: Supplementary file 2 [file Table1.xlsx]

## Sheet: Arkusz1
Supplementary Table 3. Clinical data and screening results for patients with genetically confirmed diagnosis including the scores for variants of unknown significance.
Patient	Consanguinity	Sex	Age at diagnosis [months]	Diagnosis	GCSF treatment	Maturation arrest	HSCT	Outcome	ANC [cell/ul]	WBC [cells/ul]	Hematological malignancies	Severe infections	Other comorbidities	Gene	Mode of inheritance	Transcript	DNA	Protein	Zygosity	Type	ACMG1 classification	References	ACMG rules1	DANN score	MutationTaster	ClinVar	GnomAD Exome
P1		M	60	SCN1	No	Yes	ND	ND	43	3300	No	No	No	ELANE	AD	NM_001972.4	c.597+5G>A	p.(Val190_Phe199del)	Het	donor splice variant	P	2
P2		F	24	CyN	Yes	ND	No	Died in 42 months	890	ND	No	No	No	ELANE	AD	NM_001972.4	c.597+1G>A	p.(Val190_Phe199del)	Het	donor splice variant	P	2
P3	mother of P2	F	408	CyN	No	ND	No	Alive	1330	ND	No	No	No	ELANE	AD	NM_001972.4	c.597+1G>A	p.(Val190_Phe199del)	Het	donor splice variant	P	2
P4		M	28	SCN1	Yes (No response)	Yes	ND	ND	0	2500	No	No	No	ELANE	AD	NM_001972.4	c.302T>G	p.(Val101Gly)	Het	missense	P	3
P5		F	36	SCN1	Yes	ND	No	Alive	500	ND	No	Yes	No	ELANE	AD	NM_001972.4	c.137C>T	p.(Ser46Phe)	Het	missense	P	3
P6		F	10	SCN1	Yes	Yes	No	Alive	171	ND	No	No	No	ELANE	AD	NM_001972.4	c.377C>T	p.(Ser126Leu)	Het	missense	P	4
P7		F	180	CyN	Yes	No	No	Alive	222	5550	No	No	No	ELANE	AD	NM_001972.4	c.597+1G>C	p.(Val190_Phe199del)	Het	donor splice variant	P	2
P8	father of P7	M	468	SCN1	ND	ND	ND	ND	ND	ND	No	No	No	ELANE	AD	NM_001972.4	c.597+1G>C	p.(Val190_Phe199del)	Het	donor splice variant	P	2
P9		F	72	CyN	No	No	ND	ND	152	7240	No	Yes	No	ELANE	AD	NM_001972.4	c.575_589del	p.Gly192_Gly196del	Het	inframe deletion	LP	novel	PM2, PM4	N/A	N/A	N/A	N/A
P10		F	2	SCN1	Yes (No response)	No	15 months	Mixed chimerism	77	9360	No	No	No	ELANE	AD	NM_001972.4	c.640G>A	p.(Gly214Arg)	Het	missense	P	4
P11		F	4	SCN1	Yes	Yes	No	Alive	100	13210	No	Yes	No	ELANE	AD	NM_001972.4	c.380C>A	p.(Ala127Asp)	Het	missense	P	3
P12		M	1	CyN	Yes	Yes	No	Waiting for HSCT	0	6000	No	Yes	No	ELANE	AD	NM_001972.4	c.163_165del	p.(Cys55del)	Het	inframe deletion	LP	novel	PM1, PM2, PM4, PM5	N/A	N/A	VUS	N/A
P13		M	36	SCN1	Yes	Yes	10 months	Alive	380	17180	No	Yes	No	ELANE	AD	NM_001972.4	c.1A>C	p.(Met1?)	Het	start loss	LP	novel	PS1, PVS1, PM2	Deleterious (low) (0.81)	Deleterious (1)	N/A	N/A
P14	mother of P13	F	486	SCN1	ND	ND	ND	ND	400	ND	No	No	No	ELANE	AD	NM_001972.5	c.1A>C	p.(Met1?)	Het	start loss	LP	novel	PS1, PVS1, PM2	Deleterious (low) (0.81)	Deleterious (1)	N/A	N/A
P15		M	2	SCN1	Yes	Yes	ND	ND	130	ND	No	No	No	ELANE	AD	NM_001972.4	c.452G>A	p.(Cys151Tyr)	Het	missense	P	5
P16		M	2	SCN1	Yes	Yes	No	Alive	0	ND	No	No	No	ELANE	AD	NM_001972.4	c.163T>C	p.(Cys55Arg)	Het	missense	P	5
P17		M	77	SCN1	Yes	ND	ND	ND	410	4340	No	Yes	Yes	ELANE	AD	NM_001972.4	c.370A>C	p.(Asn124His)	Het	missense	LP	novel	PM2, PM5, PP2	Deleterious (0.99)	Deleterious (1)	N/A	N/A
P18		F	54	CyN	Yes	ND	No	Alive	90	ND	No	No	No	ELANE	AD	NM_001972.4	c.597+1G>C	p.(Val190_Phe199del)	Het	donor splice variant	P	2
P19	mother of P18	F	336	CyN	Yes	ND	No	Alive	350	ND	No	No	No	ELANE	AD	NM_001972.4	c.597+1G>C	p.(Val190_Phe199del)	Het	donor splice variant	P	2
P20	mother of P19	F	612	CyN	ND	ND	No	Alive	ND	ND	No	No	No	ELANE	AD	NM_001972.4	c.597+1G>C	p.(Val190_Phe199del)	Het	donor splice variant	P	2
P21		M	6	SCN1	Yes (No response)	ND	12 mo., 14 mo.	ND	380	ND	No	No	No	ELANE	AD	NM_001972.4	c.640G>A	p.(Gly214Arg)	Het	missense	P	4
P22		M	24	SCN1	Yes	ND	ND	ND	0	11020	No	No	No	ELANE	AD	NM_001972.4	c.212G>T	p.(Cys71Phe)	Het	missense	P	6
P23		F	15	SCN1	Yes	ND	ND	ND	0	8700	No	No	No	ELANE	AD	NM_001972.4	c.224+2_224+12del	p.(Val75_Asn76insGlyVal)	Het	donor splice variant	LP	novel	PVS2, PM2	N/A	N/A	N/A	N/A
P24		M	7	SCN1	Yes (No response)	Yes	Yes	ND	180	ND	No	No	No	ELANE	AD	NM_001972.4	c.640G>A	p.(Gly214Arg)	Het	missense	P	4
P25		M	10	SCN1	Yes (No response)	ND	Yes	ND	230	2850	No	Yes	Yes	ELANE	AD	NM_001972.4	c.666_667insGGAGG	p.(Cys223Glyfs*19)	Het	frameshift	LP	novel	PVS2, PM2	N/A	N/A	N/A	N/A
P26		M	21	SCN1	Yes	ND	ND	ND	190	4690	No	No	No	ELANE	AD	NM_001972.4	c.466T>C	p.(Trp156Arg)	Het	missense	LP	novel	PM1, PM2, PM5, PP2, PP3, PP5	Deleterious (0.99)	Deleterious (1)	N/A	N/A
P27		M	20	SCN1	Yes (No response)	ND	ND	ND	430	10200	No	Yes	No	ELANE	AD	NM_001972.4	c.213C>G	p.(Cys71Trp)	Het	missense	LP	novel	PM1, PM2, PM5, PP2, PP3	Deleterious (0.97)	Deleterious (1)	N/A	N/A
P28		M	3	SCN1	Yes	Yes	40 months	Alive	0	ND	AML	No	No	ELANE	AD	NM_001972.4	c.640G>A	p.(Gly214Arg)	Het	missense	P	4
P29		F	1	SCN1	Yes	Yes	107 months	Alive	272	13600	No	No	No	ELANE	AD	NM_001972.4	c.301G>A	p.(Val101Met)	Het	missense	P	4
P30		M	1	SCN1	ND	ND	ND	Died	30	ND	No	No	No	ELANE	AD	NM_001972.4	c.170C>A	p.(Ala57Asp)	Het	missense	P	7
P31		F	1	SCN1	Yes	ND	ND	Alive	480	ND	No	No	No	ELANE	AD	NM_001972.4	c.641delG	p.(Gly214Glufs*26)	Het	frameshift	LP	novel	PVS1, PM2	N/A	N/A	N/A	N/A
P32		M	1	SCN1	Yes	Yes	No	Alive	790	ND	No	No	No	ELANE	AD	NM_001972.4	c.641delG	p.(Gly214Glufs*26)	Het	frameshift	LP	novel	PVS1, PM2	N/A	N/A	N/A	N/A
P33		M	24	SCN1	Yes	Yes	No	Alive	180	ND	No	Yes	No	ELANE	AD	NM_001972.4	c.367-8C>A	p.(Gln122_Leu123insProGln)	Het	acceptor splice variant	LP	8
P34		F	15	SCN1	ND	ND	ND	ND	130	ND	No	Yes	No	ELANE	AD	NM_001972.4	c.1A>G	p.(Met1?)	Het	start loss	P	9
P35		M	8	SCN1	No	ND	ND	Alive	305	6100	No	No	No	ELANE	AD	NM_001972.4	c.597+5G>A	p.(Val190_Phe199del)	Het	donor splice variant	P	2
P36		F	1	SCN1	Yes	Yes	ND	ND	1900	7900	No	No	No	ELANE	AD	NM_001972.4	c.538delC	p.(Leu180Serfs*11)	Het	frameshift	LP	10
P37		M	2	SCN1	Yes	Yes	No	Alive	50	8130	No	Yes	No	ELANE	AD	NM_001972.4	c.368T>C	p.(Leu123Pro)	Het	missense	LP	11
P38		F	60	SCN1	Yes (No response)	Yes	ND	ND	280	3020	No	Yes	No	ELANE	AD	NM_001972.4	c.197T>A	p.(Met66Lys)	Het	missense	LP	novel	PM1, PM2, PM5, PP2, PP3	Deleterious (0.98)	Deleterious (1)	N/A	N/A
P39		M	1	SCN1	Yes	Yes	No	Alive	30	6740	No	No	No	ELANE	AD	NM_001972.4	c.426_437del	p.(Arg143_Gly146del)	Het	inframe deletion	LP	novel	PM1, PM2, PM4	N/A	N/A	N/A	N/A
P40		F	1	SCN1	Yes	ND	No	Alive	0	4830	No	Yes	No	ELANE	AD	NM_001972.4	c.659G>A	p.(Arg220Gln)	Het	missense	LP	2
P41	mother of P40	F	336	SCN1	ND	ND	No	Alive	610	ND	No	No	No	ELANE	AD	NM_001972.4	c.659G>A	p.(Arg220Gln)	Het	missense	LP	2
P42		F	1	SCN1	No	ND	ND	ND	10	7280	No	Yes	No	ELANE	AD	NM_001972.4	c.456_473del	p.(Ala153_Leu158del)	Het	inframe deletion	LP	novel	PM1, PM2, PM4	N/A	N/A	N/A	N/A
P43		M	3	SCN1	Yes (No response)	ND	ND	ND	60	6000	No	Yes	No	ELANE	AD	NM_001972.4	c.597+1G>A	p.(Val190_Phe199del)	Het	donor splice variant	P	2
P44		F	108	CyN		ND	ND	ND	600	ND	No	No	No	ELANE	AD	NM_001972.4	c.137C>T	p.(Ser46Phe)	Het	missense	P	12
P45		M	166	SDS	No	No	No	Alive	ND	ND	No	Yes	No	SBDS	AR	NM_016038.4	c.184A>T	p.(Lys62*)	Cpd het	stop gained	P	13
																	c.258+2T>C	p.(Cys84fs*3)		donor splice variant	P	14
P46	brother of. P45	M	nd	SDS	No	No	No	Alive	ND	ND	No	No	No	SBDS	AR	NM_016038.4	c.184A>T	p.(Lys62*)	Cpd het	stop gained	P	13
																	c.258+2T>C	p.(Cys84fs*3)		donor splice variant	P	14
P47		F	2	SDS	No	No	ND	ND	680	8090	No	Yes	Yes	SBDS	AR	NM_016038.4	c.18del	p.(Thr7Profs*6)	Cpd het	frameshift	P	novel	PVS1, PM2, PM3, PP5	N/A	N/A	P	N/A
																	c.258+2T>C	p.(Cys84fs*3)		donor splice variant	P	14
P48		M	24	SDS	No	Yes	196 months	Alive	180	ND	No	Yes	No	SBDS	AR	NM_016038.4	c.107del	p.(Val36Alafs*23)	Cpd het	frameshift	P	novel	PVS1, PM2, PP5	N/A	N/A	P	N/A
																	c.258+2T>C	p.(Cys84fs*3)		donor splice variant	P	14
P49		F	1	SDS	Yes	Yes	No	Alive	70	4340	No	Yes	Yes	SBDS	AR	NM_016038.4	c.184A>T	p.(Lys62*)	Cpd het	stop gained	P	13
																	c.258+2T>C	p.(Cys84fs*3)		donor splice variant	P	14
P50		M	1	SDS	ND	ND	ND	ND	500	ND	No	No	No	SBDS	AR	NM_016038.4	c.184A>T	p.(Lys62*)	Cpd het	stop gained	P	13
																	c.258+2T>C	p.(Cys84fs*3)		donor splice variant	P	14
P51		M	1	SDS	No	Yes	Yes	Died in 133 months	100	1220	No	No	Yes	SBDS	AR	NM_016038.4	c.184A>T	p.(Lys62*)	Cpd het	stop gained	P	13
																	c.258+2T>C	p.(Cys84fs*3)		donor splice variant	P	14
P52		F	72	SDS	No	No	No	Alive	70	ND	No	No	No	SBDS	AR	NM_016038.4	c.258+2T>C	p.(Cys84fs*3)	Cpd het	donor splice variant	P	14
																	c.356G>A	p.(Cys119Tyr)		missense	LP	novel	PP2, PP3, PM2	Deleterious (1)	Deleterious (1)	N/A	N/A
P53		M	72	SDS	ND	ND	ND	ND	ND	ND	No	No	No	SBDS	AR	NM_016038.4	c.258+2T>C	p.(Cys84fs*3)	Cpd het	donor splice variant	P	14
																	c.297_300del	p.(Glu99Aspfs*21)		frameshift	P	novel	PVS1, PM2, PM3, PP5	N/A	N/A	P	N/A
P54	brother of P53	M	72	SDS	ND	ND	ND	ND	ND	ND	No	No	No	SBDS	AR	NM_016038.4	c.258+2T>C	p.(Cys84fs*3)	Cpd het	donor splice variant	P	14
																	c.297_300del	p.(Glu99Aspfs*21)		frameshift	P	novel	PVS1, PM2, PM3, PP5	N/A	N/A	P	N/A
P55		F	24	SCN8	Yes	Yes	ND	ND	370	ND	No	No	No	SRP54	AD	NM_003136.4	c.349_351del	p.(Thr117del )	Het	inframe deletion	P	15
P56		M	24	SCN8	Yes	No	No	Alive	20	ND	No	No	No	SRP54	AD	NM_003136.4	c.1508A>C	p.(Asn503Thr)	Het	missense	VUS	novel	PM2, PP2	Deleterious (0.98)	Deleterious (1)	VUS	3.2e-05
P57		M	4	SCN8	Yes	No	No	Alive	10	6260	No	Yes	No	SRP54	AD	NM_003136.4	c.349_351del	p.(Thr117del )	Het	inframe deletion	P	15
P58		M	16	SCN8	No	No	No	Alive	200	6850	No	No	No	SRP54	AD	NM_003136.4	c.349_351del	p.(Thr117del )	Het	inframe deletion	P	15
P59		M	10	SCN8	Yes	Yes	ND	ND	360	5010	No	No	No	SRP54	AD	NM_003136.4	c.349_351del	p.(Thr117del )	Het	inframe deletion	P	15
P60		F	27	SCN8	No	Yes	No	Died in 41 months	0	810	No	Yes	No	SRP54	AD	NM_003136.4	14q13.2del, SRP54 deletion of ex.14-16		Het	CNV	VUS	novel	N/A	N/A	N/A	N/A	N/A
P61		F	60	SCN8	Yes	ND	ND	ND	1	4900	No	Yes	No	SRP54	AD	NM_003136.4	c.349_351del	p.(Thr117del)	Het	inframe deletion	P	15
P62	family	F	60	WHIM Syndrome	Yes	ND	ND	ND	130	1100	No	No	No	CXCR4	AD	NM_003467.3	c.1012dup	p.(Ser338Phefs*6)	Het	frameshift	LP	16
P63		M	108	WHIM Syndrome	Yes	ND	ND	ND	ND	ND	No	No	Yes	CXCR4	AD	NM_003467.3	c.1012dup	p.(Ser338Phefs*6)	Het	frameshift	LP	16
P64		M	84	WHIM Syndrome	Yes	ND	ND	ND	ND	ND	No	Yes	Yes	CXCR4	AD	NM_003467.3	c.1012dup	p.(Ser338Phefs*6)	Het	frameshift	LP	16
P65		F	20	WHIM Syndrome	No	No	No	Alive	200	ND	No	Yes	No	CXCR4	AD	NM_003467.3	c.1012dup	p.(Ser338Phefs*6)	Het	frameshift	LP	16
P66		F	82	WHIM Syndrome	No	No	No	Alive	200	ND	No	Yes	No	CXCR4	AD	NM_003467.3	c.1012dup	p.(Ser338Phefs*6)	Het	frameshift	LP	16
P67		F	48	WHIM Syndrome	No	ND	ND	ND	90	520	No	No	No	CXCR4	AD	NM_003467.3	c.1000C>T	p.(Arg334*)	Het	stop gained	P	17
P68		M	2	WHIM Syndrome	Yes (No response)	No	No	Alive	20	ND	No	No	No	CXCR4	AD	NM_003467.3	c.1013C>G	p.(Ser338*)	Het	stop gained	P	18
P69		F	144	GATA2 def.	Yes	Yes	ND	ND	66	920	No	No	Yes	GATA2	AD	NM_032638.5	c.1187G>A	p.(Arg396Gln)	Het	missense	P	19
P70		F	192	GATA2 def.	No	No	Yes	Alive	470	3590	No	No	No	GATA2	AD	NM_032638.5	c.1061C>T	p.(Thr354Met)	Het	missense	P	20
P71	mother of P70	F	516	GATA2 def.	No	No	No	Alive	3400	ND	No	No	No	GATA2	AD	NM_032638.5	c.1061C>T	p.(Thr354Met)	Het	missense	P	20
P72		F	180	GATA2 def.	No	myelokathexia	ND	ND	1200	400	No	Yes	No	GATA2	AD	NM_032638.5	c.1057C>T	p.(Gln353*)	Het	stop gained	LP	novel	PVS1, PM2	N/A	N/A	N/A	N/A
P73	family	M	95	SCN9	No	ND	Yes	Alive	710	2800	MDS	Yes	No	CLPB	AD	NM_001258392.3	c.1795C>T	p.(Arg599Cys)	Het	missense	VUS/LP	novel	PM2	Deleterious (1)	Deleterious (1)	VUS	1.2e-05
P74		F	132	SCN9	No	ND	No	Alive	1300	ND	No	No	No	CLPB	AD	NM_001258392.3	c.1795C>T	p.(Arg599Cys)	Het	missense	VUS/LP	novel	PM2	Deleterious (1)	Deleterious (1)	VUS	1.2e-05
P75		F	552	SCN9	No	ND	No	Alive	2800	ND	No	No	No	CLPB	AD	NM_001258392.3	c.1795C>T	p.(Arg599Cys)	Het	missense	VUS/LP	novel	PM2	Deleterious (1)	Deleterious (1)	VUS	1.2e-05
P76	family	M	144	SCN9	No	No	No	Alive	1000	2630	No	No	No	CLPB	AD	NM_001258392.3	c.889C>T	p.(Arg297Trp)	Het	missense	VUS/LP	21
P77		M	552	SCN9	No	No	No	ND	ND	ND	No	No	No	CLPB	AD	NM_001258392.3	c.889C>T	p.(Arg297Trp)	Het	missense	VUS/LP	21
P78		M	168	SCN9	No	No	No	Alive	4200	ND	No	No	No	CLPB	AD	NM_001258392.3	c.889C>T	p.(Arg297Trp)	Het	missense	VUS/LP	21
P79	family	M	12	SCN9	No	No	No	Alive	200	ND	No	No	No	CLPB	AD	NM_001258392.3	c.1792C>T	p.(Arg598Cys)	Het	missense	VUS/LP	21
P80		M	12	SCN9	No	No	No	Alive	200	ND	No	No	No	CLPB	AD	NM_001258392.3	c.1792C>T	p.(Arg598Cys)	Het	missense	VUS/LP	21
P81		M	396	SCN9	No	No	No	Alive	2170	ND	No	No	No	CLPB	AD	NM_001258392.3	c.1792C>T	p.(Arg598Cys)	Het	missense	VUS/LP	21
P82		F	8	SCN9	No	No	No	Alive	140	ND	No	Yes	No	CLPB	AD	NM_001258392.3	c.1132A>G	p.(Arg378Gly)	Het	missense	P	22
P83		F	11	Chediak-Higashi syndrome	No	No	No	Alive	640	11000	No	Yes	Yes	LYST	AR	NM_000081.4	c.7596dup	p.(Leu2533Serfs*4)	Cpd het	frameshift	LP	novel	PVS1, PM2	N/A	N/A	N/A	N/A
																	c.10066C>T	p.(Gln3356*)		stop gained	LP	novel	PVS1, PM2	N/A	N/A	N/A	4e-06
P84		F	84	Chediak-Higashi syndrome	No	ND	Yes	ND	420	ND	No	No	No	LYST	AR	NM_000081.4	c.5214+3_5214+6del		Cpd het	donor splice variant	VUS/LP	novel	PM2, PP3	N/A	N/A	N/A	N/A
																	c.6077dupA	p.(Tyr2026*)		stop gained	P	23
P85		M	7	Bone marrow failure syndrome 1	No	No	ND	Alive	1900	10130	No	No	No	SRP72	AR	NM_006947.4	c.5C>T	p.(Ala2Val)	Het	missense	VUS	novel	PM2	Deleterious (1)	Deleterious (1)	N/A	N/A
P86		F	1	Bone marrow failure syndrome 1	No	No	ND	ND	146	4880	No	No	Yes	SRP72	AR	NM_006947.4	c.770C>G	p.(Pro257Arg)	Het	missense	VUS	novel	PM2	Deleterious (1)	Deleterious (1)	VUS	4e-06
P87		F	180	Bone marrow failure syndrome 1	ND	ND	ND	ND	1550	2600	No	No	No	SRP72	AR	NM_006947.4	c.1448C>A	p.(Thr483Asn)	Het	missense	VUS	novel	PM2	Deleterious (0.99)	Deleterious (1)	VUS	4e-06
P88		M	36	Neutropenia	No	No	No	Alive	100	ND	No	No	No	TCIRG1	AD	NM_006019.4	c.2405G>A	p.(Arg802Gln)	Het	missense	LP	novel	PM2, PP3	Deleterious (1)	Deleterious (1)	VUS	4e-06
P89	father of P88	M	264	Neutropenia	No	No	No	Alive	10	ND	No	No	No	TCIRG1	AD	NM_006019.4	c.2405G>A	p.(Arg802Gln)	Het	missense	LP	novel	PM2, PP3	Deleterious (1)	Deleterious (1)	VUS	4e-06
P90		F	48	Neutropenia	No	No	No	Alive	300	2600	No	No	No	TCIRG1	AD	NM_006019.4	c.1249G>A	p.(Ala417Thr)	Het	missense	VUS	24
P91		F	7	Neutropenia	No	No	ND	Alive	1450	7680	No	No	No	TCIRG1	AD	NM_006019.4	c.2162T>A	p.(Ile721Asn)	Het	missense	VUS	novel	PM2, PP3	Deleterious (0.99)	Deleterious (1)	VUS	0.000415
P92		F	101	Neutropenia	No	ND	ND	Alive	210	2650	No	No	No	TCIRG1	AD	NM_006019.4	c.2206C>T	p.(Arg736Cys)	Het	missense	LP	25
P93	sister of P92	F	72	Neutropenia	No	ND	ND	Alive	220	3410	No	No	No	TCIRG1	AD	NM_006019.4	c.2206C>T	p.(Arg736Cys)	Het	missense	LP	25
P94		M	18	Neutropenia	No	No	ND	ND	270	5480	No	No	No	TCIRG1	AD	NM_006019.4	c.2118+5G>A		Het	donor splice variant	VUS	novel	PM2, PP3	N/A	N/A	N/A	N/A
P95		F	175	Neutropenia	No	ND	ND	ND	900	2670	No	No	No	TCIRG1	AD	NM_006019.4	c.1508A>G	p.(Asn503Ser)	Het	missense	VUS	novel	PM2	Deleterious (low) (0.88)	Deleterious (0.91)	VUS	8e-06
P96		F	10	SCN4	Yes	ND	ND	ND	220	1040	No	Yes	Yes	G6PC3	AR	NM_138387.4	c.338G>A	p.(Gly113Glu)	Hom	missense	LP	novel	PM2, PM5, PP3	Deleterious (1)	Deleterious (1)	VUS	N/A
P97		M	24	SCN6	Yes	Yes	ND	ND	100	10500	No	No	Yes	JAGN1	AR	NM_032492.3	c.361G>T	p.(Glu121*)	Hom	stop gained	LP	novel	PVS1, PM2	N/A	N/A	N/A	N/A
P98		M	158	Griscelli syndrome, type 2	No	ND	Yes	ND	710	ND	No	No	No	RAB27A	AR	NM_183235.2	c.259G>C	p.(Ala87Pro)	Cpd het	missense	P	26
																	c.550C>T	p.(Arg184*)		stop gained	P	27
P99		M	60	Congenital disorder of glycosylation, type IIw	Yes	ND	No	Alive	1600	ND	No	No	Yes	SLC37A4	AR	NM_001164277.2	c.1042_1043del	p.(Leu348Valfs*53)	Het	frameshift	P	28
P100		F	1	SCN2	No	ND	ND	Alive, AML	10	ND	AML	No	No	GFI1	AD	NM_005263.5	c.929G>A	p.(Arg310Gly)	Het	missense	VUS	novel	PM2	Deleterious (1)	Deleterious (1)	VUS	8e-06
P101	father of P100	M	120	SCN2	No	ND	ND	Alive, ALL	500	ND	ALL in childhood	No	No	GFI1	AD	NM_005263.5	c.929G>A	p.(Arg310Gly)	Het	missense	VUS	novel	PM2	Deleterious (1)	Deleterious (1)	VUS	8e-06
P102		M	36	Cohen syndrome	No	No	No	ND	80	ND	No	No	Yes	VPS13B	AR	NM_017890.5	c.898_901del	p.(Thr301Valfs*7)	Cpd het	frameshift	P	29
																	c.11833C>T	p.(Arg3945*)		stop gained	P	novel	PVS1, PM2, PM3, PP5	Deleterious (0.99)	Deleterious (1)	P	4e-06
ACMG, American College of Molecular Genetics and Genomics; ALL, Acute Lymphoblastic Leukemia, AML, Acute Myeloid Leukemia; Cpd, compound; GCSF, Granulocyte Colony Stimulating Factor; het, heterozygote; hom, homozygote; HSCT, Hematopoietic Stem Cell Transplantation;
LP, likely pathogenic; ND, not determined; N/A, not available; P, pathogenic; VUS, variant of unknown significance
ClinVar accession no. of dataset:	SUB15547179
References
1	Richards S, Aziz N, Bale S, Bick D, Das S. ACMG Standards and Guidelines Standards and guidelines for the interpretation of sequence variants : a joint consensus recommendation of the American College of Medical Genetics and Genomics and the Association for Molecular Pathology. (2015)405–423. doi: 10.1038/gim.2015.30
2	Horwitz M, Benson KF, Person RE, Aprikyan AG, Dale DC. Mutations in ELA2, encoding neutrophil elastase, define a 21-day biological clock in cyclic haematopoiesis. Nat Genet (1999)433–436. http://www.ncbi.nlm.nih.gov/Struc-
3	Thusberg J, Vihinen M. Bioinformatic Analysis of Protein Structure-Function Relationships: Case Study of Leukocyte Elastase (ELA2) Missense Mutations. Hum Mutat (2006) 27:1230–1243. doi: 10.1002/humu.20407
4	Dale DC, Person RE, Bolyard AA, Aprikyan AG, Bos C, Bonilla MA, Boxer LA, Kannourakis G, Zeidler C, Welte K, et al. Mutations in the gene encoding neutrophil elastase in congenital and cyclic neutropenia. Blood (2000) 96:2317–2322. doi: 10.1016/j.jcat.2008.08.017
5	Ancliff PJ, Gale RE, Liesner R, Hann IM, Linch DC. Mutations in the ELA2 gene encoding neutrophil elastase are present in most patients with sporadic severe congenital neutropenia but only in some patients with the familial form of the disease. (2001) 98:2645–2650.
6	Lauhasurayotin S, Cuvelier GD, Klaassen RJ, Fernandez C V, Pastore YD, Abish S, Rayar M, Steele M, Jardine L, Breakey VR, et al. ARTICLE Reanalysing genomic data by normalized coverage values uncovers CNVs in bone marrow failure gene panels. Genomic Med (2019) 4:1–12. doi: 10.1038/s41525-019-0104-9
7	Park C-H, Park S, Kim Y-J, Kim S-H, Kim H-J. Cyclic Neutropenia From a Novel Mutation Ala57Asp of ELANE: Phenotypic Variability in Neutropenia From Mutated Ala57 Residue. J Pediatr Hematol Oncol (2020) 42:e231–e234. doi: 10.1097/MPH.0000000000001353
8	Arun AK, Senthamizhselvi A, Hemamalini S, Edison ES, Korula A, Fouzia NA, George B, Mathews V, Balasubramanian P. Spectrum of ELANE mutations in congenital neutropenia: a single-centre study in patients of Indian origin. J Clin Pathol (2018)1046–1050. doi: 10.1136/jclinpath-2018-205235
9	Setty BA, Yeager ND, Bajwa RP. BRIEF REPORT Heterozygous M1V Variant of ELA-2 Gene Mutation Associated With G-CSF Refractory Severe Congenital Neutropenia. Pediatr Blood Cancer (2011)514–515. doi: 10.1002/pbc.23018
10	Aota K, Kani K, Yamanoi T, Momota Y, Ninomiya M, Yumoto H, Azuma M. Management of tooth extraction in a patient with ELANE gene mutation-induced cyclic neutropenia A case report. Medicine (2019) 98:1–8. doi: 10.1097/MD.0000000000017372
11	Germeshausen M, Deerberg S, Peter Y, Reimer C, Kratz CP, Ballmaier M. The Spectrum of ELANE Mutations and their Implications in Severe Congenital and Cyclic Neutropenia. Hum Mutat (2013) 34:905–914. doi: 10.1002/humu.22308
12	Bellanné-Chantelot C, Clauin S, Leblanc T, Cassinat B, Rodrigues-Lima F, Beaufils S, Vaury C, Barkaoui M, Fenneteau O, Maier-Redelsperger M, et al. Mutations in the ELA2 gene correlate with more severe expression of neutropenia: A study of 81 patients from the French Neutropenia Register. Blood (2004) 103:4119–4125. doi: 10.1182/blood-2003-10-3518
13	Boocock GRB, Morrison JA, Popovic M, Richards N, Ellis L, Durie PR, Rommens JM. Mutations in SBDS are associated with Shwachman–Diamond syndrome. Nat Genet (2003) 33:97–101. doi: 10.1038/ng1062
14	Ginzberg H, Shin J, Ellis L, Morrison J, Ip W, Dror Y, Freedman M, Heitlinger LA, Belt MA, Corey M, et al. Shwachman syndrome: Phenotypic manifestations of sibling sets and isolated cases in a large patient cohort are similar. Journal of Pediatrics (1999) 135:81–88. doi: 10.1016/S0022-3476(99)70332-X
15	Carapito R, Konantz M, Paillard C, Miao Z, Pichot A, Leduc MS, Yang Y, Bergstrom KL, Mahoney DH, Shardy DL, et al. Mutations in signal recognition particle SRP54 cause syndromic neutropenia with Shwachman-Diamond–like features. Journal of Clinical Investigation (2017) 127:4090–4103. doi: 10.1172/JCI92876
16	Poulain S, Roumier C, Venet-Caillault A, Figeac M, Herbaux C, Marot G, Doye E, Bertrand E, Geffroy S, Lepretre F, et al. Genomic landscape of CXCR4 mutations in Waldenström macroglobulinemia. Clinical Cancer Research (2016) 22:1480–1488. doi: 10.1158/1078-0432.CCR-15-0646
17	Hernandez PA, Gorlin RJ, Lukens JN, Taniuchi S, Bohinjec J, Francois F, Klotman ME, Diaz GA. Mutations in the chemokine receptor gene CXCR4 are associated with WHIM syndrome, a combined immunodeficiency disease. Nat Genet (2003) 34:70–74. doi: 10.1038/ng1149
18	Balabanian K. WHIM syndromes with different genetic anomalies are accounted for by impaired CXCR4 desensitization to CXCL12. Blood (2005) 105:2449–2457. doi: 10.1182/blood-2004-06-2289
19	Marshall Horwitz, E. Sabath. A family inheriting different subtypes of acute myelogenous leukemia. Am J Hematol (1996) 52:295–304.
20	Vinh DC, Patel SY, Uzel G, Anderson VL, Freeman AF, Olivier KN, Spalding C, Hughes S, Pittaluga S, Raffeld M, et al. Autosomal dominant and sporadic monocytopenia with susceptibility to mycobacteria, fungi, papillomaviruses, and myelodysplasia. Blood (2010) 115:1519–1529. doi: 10.1182/blood-2009-03-208629
21	Warren JT, Cupo RR, Wattanasirakul P, Spencer DH, Locke AE, Makaryan V, Bolyard AA, Kelley ML, Kingston NL, Shorter J, et al. Heterozygous variants of CLPB are a cause of severe congenital neutropenia. Blood (2022) 139:779–791. doi: 10.1182/blood.2021010762
22	Wortmann SB, Ziętkiewicz S, Kousi M, Szklarczyk R, Haack TB, Gersting SW, Muntau AC, Rakovic A, Renkema GH, Rodenburg RJ, et al. CLPB mutations cause 3-methylglutaconic aciduria, progressive brain atrophy, intellectual disability, congenital neutropenia, cataracts, movement disorder. Am J Hum Genet (2015) 96:245–257. doi: 10.1016/j.ajhg.2014.12.013
23	Sá Nchez-Guiu I, Antó AI, Garc Ia-Barberá N, Navarro-Ferná Ndez J, Mart Inez C, Fuster JL, Couselo JM, Ortuñ FJ, Vicente V, Rivera J, et al. Chediak-Higashi syndrome: description of two novel homozygous missense mutations causing divergent clinical phenotype. Eur J Haematol (2013)49–58. doi: 10.1111/ejh.12203
24	Pangrazio A, Caldana ME, Iacono NL, Mantero S, Vezzoni P, Villa A, Sobacchi C. Autosomal recessive osteopetrosis: report of 41 novel mutations in the TCIRG1 gene and diagnostic implications. Osteoporosis International (2012) 23:2713–2718. doi: 10.1007/s00198-011-1878-5
25	Gálvez E, Vallespín E, Arias-Salgado EG, Sánchez-Valdepeñas C, Giménez Y, Navarro S, Río P, Bogliolo M, Pujol R, Peiró M, et al. Next-generation Sequencing in Bone Marrow Failure Syndromes and Isolated Cytopenias: Experience of the Spanish Network on Bone Marrow Failure Syndromes. Hemasphere (2021) 5:e539. doi: 10.1097/HS9.0000000000000539
26	Udo Zur Stadt, Karin Beutel, Susanne Kolberg, Reinhard Schneppenheim, Hartmut Kabisch, Gritta Janka and HCH. Mutation Spectrum in Children With Primary Hemophagocytic Lymphohistiocytosis: Molecular and Functional Analyses of PRF1, UNC13D, STX11, and RAB27A. Hum Mutat (2006) 27:62–68. doi: 10.1002/humu
27	Ménasché G, Pastural E, Feldmann J, Certain S, Ersoy F, Dupuis S, Wulffraat N, Bianchi D, Fischer A, Le Deist F, et al. Mutations in RAB27A cause Griscelli syndrome associated with haemophagocytic syndrome. Nat Genet (2000) 25:173–176. doi: 10.1038/76024
28	Veiga-Da-Cunha M, Gerin I, Chen Y-T, De Barsy T, De Lonlay P, Dionisi-Vici C, Fenske CD, Lee PJ, Leonard J V, Ne Maire I, et al. A Gene on Chromosome 11q23 Coding for a Putative Glucose-6-Phosphate Translocase Is Mutated in Glycogen-Storage Disease Types Ib and Ic. Am J Hum Genet (1998)976–983.
29	Seifert W. Mutational spectrum of COH1 and clinical heterogeneity in Cohen syndrome. J Med Genet (2005) 43:e22–e22. doi: 10.1136/jmg.2005.039867
